# Supplementary material for: Three-Month Administration of PB125 Modifies Histopathology, Redox Homeostasis, and Mobility in the Hartley Guinea Pig Model of Primary Osteoarthritis
Source: Antioxidants (Basel). 2026 Feb 5;15(2):212. doi: 10.3390/antiox15020212 (PMC12938315; doi:10.3390/antiox15020212)
Supplement: Supplementary file 1 [file antioxidants-15-00212-s001.zip]

Archive with 8 entries (8 files):
- SUPPLEMENTAL Figure S1 OARSI.pdf
- Supplemental Figure S2 Nrf2.pdf
- Supplemental Figure S3 NQO1.pdf
- Supplemental Figure S4 movement dataLongitudinal data.pdf
- Supplemental Table S1 Nanostring Cart.pdf
- Supplemental Table S2.Normalized mRNA counts IFP_SC.pdf
- Supplemental Table S3 AnyMaze .pdf
- Supplemental Table S4 Digigait indices.pdf
